# Supplementary material for: Distance from a Fishing Community Explains Fish Abundance in a No-Take Zone with Weak Compliance
Source: PLoS One. 2015 May 7;10(5):e0126098. doi: 10.1371/journal.pone.0126098 (PMC4423979; doi:10.1371/journal.pone.0126098)
Supplement: S1 Dataset — (XLSX) [file pone.0126098.s001.xlsx]

## Sheet: S1 Dataset
Zone	Depth	Transect#	Replicate	Transect_ID	Acanthuridae	Chaetodontidae	Epinephelidae	Lethrinidae	Lutjanidae	Pomacanthidae	Scaridae	Siganidae
TZN	3	1	A	TZN_3_1_A	51	12	0	1	0	1	7	2
TZN	3	1	B	TZN_3_1_B	78	19	0	1	0	2	17	5
TZN	3	1	C	TZN_3_1_C	78	12	4	0	1	2	4	7
TZN	3	2	A	TZN_3_2_A	49	6	0	2	0	0	12	1
TZN	3	2	B	TZN_3_2_B	77	7	0	0	0	1	14	14
TZN	3	2	C	TZN_3_2_C	98	17	0	0	0	4	9	9
TZN	3	3	A	TZN_3_3_A	42	4	0	1	0	1	8	1
TZN	3	3	B	TZN_3_3_B	33	15	1	0	0	0	13	2
TZN	3	3	C	TZN_3_3_C	76	6	0	0	0	0	6	6
TZN	3	4	A	TZN_3_4_A	122	14	0	0	0	0	8	3
TZN	3	4	B	TZN_3_4_B	91	15	0	1	0	1	6	15
TZN	3	4	C	TZN_3_4_C	90	6	0	0	3	2	3	2
TZN	3	5	A	TZN_3_5_A	102	8	0	1	0	0	7	7
TZN	3	5	B	TZN_3_5_B	86	20	0	0	0	0	10	8
TZN	3	5	C	TZN_3_5_C	45	14	2	0	0	1	2	5
TZN	3	6	A	TZN_3_6_A	77	13	0	1	0	0	7	5
TZN	3	6	B	TZN_3_6_B	64	10	0	1	0	0	6	8
TZN	3	6	C	TZN_3_6_C	55	23	0	1	1	0	0	9
TZN	3	7	A	TZN_3_7_A	42	13	0	0	0	0	7	1
TZN	3	7	B	TZN_3_7_B	106	8	1	1	0	0	12	8
TZN	3	7	C	TZN_3_7_C	84	22	0	1	0	0	7	8
TZN	3	8	A	TZN_3_8_A	44	18	0	1	0	0	8	4
TZN	3	8	B	TZN_3_8_B	165	19	0	0	0	0	1	5
TZN	3	8	C	TZN_3_8_C	90	7	0	0	0	0	3	11
TZN	3	9	A	TZN_3_9_A	41	5	0	0	0	0	1	3
TZN	3	9	B	TZN_3_9_B	141	4	1	0	0	0	0	0
TZN	3	9	C	TZN_3_9_C	147	15	1	0	0	0	2	3
NTZ	3	1	A	NTZ_3_1_A	79	17	0	3	1	0	9	6
NTZ	3	1	B	NTZ_3_1_B	122	12	0	0	0	1	16	2
NTZ	3	1	C	NTZ_3_1_C	68	10	1	3	0	0	11	3
NTZ	3	2	A	NTZ_3_2_A	66	16	3	9	0	1	7	7
NTZ	3	2	B	NTZ_3_2_B	90	16	0	1	0	0	7	0
NTZ	3	2	C	NTZ_3_2_C	26	13	0	1	0	0	7	3
NTZ	3	3	A	NTZ_3_3_A	73	11	1	0	0	0	6	8
NTZ	3	3	B	NTZ_3_3_B	86	11	2	1	0	0	9	0
NTZ	3	3	C	NTZ_3_3_C	58	8	0	0	0	0	2	7
NTZ	3	4	A	NTZ_3_4_A	60	9	2	0	0	0	7	6
NTZ	3	4	B	NTZ_3_4_B	135	5	0	0	0	0	6	5
NTZ	3	4	C	NTZ_3_4_C	76	12	0	0	0	0	10	7
NTZ	3	5	A	NTZ_3_5_A	70	11	1	0	0	0	3	2
NTZ	3	5	B	NTZ_3_5_B	63	30	0	0	0	0	7	3
NTZ	3	5	C	NTZ_3_5_C	69	19	3	0	0	1	13	3
NTZ	3	6	A	NTZ_3_6_A	93	11	1	0	0	0	8	5
NTZ	3	6	B	NTZ_3_6_B	62	14	1	1	1	0	4	5
NTZ	3	6	C	NTZ_3_6_C	72	17	2	1	0	0	11	9
NTZ	3	7	A	NTZ_3_7_A	24	6	3	0	0	0	10	4
NTZ	3	7	B	NTZ_3_7_B	18	1	0	0	0	0	2	3
NTZ	3	7	C	NTZ_3_7_C	33	10	5	0	0	0	11	4
NTZ	3	8	A	NTZ_3_8_A	21	2	0	0	0	0	2	0
NTZ	3	8	B	NTZ_3_8_B	20	2	1	0	0	0	1	1
NTZ	3	8	C	NTZ_3_8_C	28	2	0	1	0	0	7	1
NTZ	3	9	A	NTZ_3_9_A	16	2	0	0	0	0	4	3
NTZ	3	9	B	NTZ_3_9_B	23	9	3	1	0	0	1	1
NTZ	3	9	C	NTZ_3_9_C	21	1	0	0	0	0	3	3
TZS	3	1	A	TZS_3_1_A	53	7	2	1	0	0	6	9
TZS	3	1	B	TZS_3_1_B	36	11	1	1	0	0	3	8
TZS	3	1	C	TZS_3_1_C	56	3	1	1	0	1	12	2
TZS	3	2	A	TZS_3_2_A	24	0	0	0	0	0	5	2
TZS	3	2	B	TZS_3_2_B	41	10	2	0	0	1	0	9
TZS	3	2	C	TZS_3_2_C	49	8	0	0	3	1	14	2
TZS	3	3	A	TZS_3_3_A	38	3	4	0	0	0	5	5
TZS	3	3	B	TZS_3_3_B	41	8	1	0	0	2	2	12
TZS	3	3	C	TZS_3_3_C	64	5	1	0	0	0	7	0
TZS	3	4	A	TZS_3_4_A	31	11	0	0	0	2	8	1
TZS	3	4	B	TZS_3_4_B	45	13	0	1	5	0	1	4
TZS	3	4	C	TZS_3_4_C	31	7	1	0	3	0	1	7
TZS	3	5	A	TZS_3_5_A	49	9	1	0	3	0	1	6
TZS	3	5	B	TZS_3_5_B	46	20	1	1	0	1	2	0
TZS	3	5	C	TZS_3_5_C	26	10	0	3	0	1	1	2
TZS	3	6	A	TZS_3_6_A	57	29	0	0	0	0	1	5
TZS	3	6	B	TZS_3_6_B	49	17	0	0	0	0	0	2
TZS	3	6	C	TZS_3_6_C	43	10	0	0	0	1	5	2
TZS	3	7	A	TZS_3_7_A	95	32	1	7	4	0	6	9
TZS	3	7	B	TZS_3_7_B	83	24	4	1	0	5	4	9
TZS	3	7	C	TZS_3_7_C	74	24	4	0	0	5	4	15
TZS	3	8	A	TZS_3_8_A	50	14	1	0	0	0	4	4
TZS	3	8	B	TZS_3_8_B	52	11	2	2	0	2	2	6
TZS	3	8	C	TZS_3_8_C	71	11	3	1	0	2	2	10
TZS	3	9	A	TZS_3_9_A	38	13	1	0	0	0	6	8
TZS	3	9	B	TZS_3_9_B	70	10	0	0	0	1	2	9
TZS	3	9	C	TZS_3_9_C	40	10	0	1	0	1	2	8
TZN	10	1	A	TZN _10_1_A	46	12	1	0	0	0	10	6
TZN	10	1	B	TZN _10_1_B	54	12	0	0	0	0	9	6
TZN	10	1	C	TZN _10_1_C	58	20	4	3	0	1	7	7
TZN	10	2	A	TZN _10_2_A	53	21	1	2	0	1	5	1
TZN	10	2	B	TZN _10_2_B	49	8	2	1	0	0	14	5
TZN	10	2	C	TZN _10_2_C	72	13	3	1	0	3	5	2
TZN	10	3	A	TZN _10_3_A	44	11	1	0	0	0	3	0
TZN	10	3	B	TZN _10_3_B	37	11	6	0	0	3	8	1
TZN	10	3	C	TZN _10_3_C	71	8	5	1	0	1	10	5
TZN	10	4	A	TZN _10_4_A	44	4	1	4	0	0	25	2
TZN	10	4	B	TZN _10_4_B	32	7	0	0	0	0	3	1
TZN	10	4	C	TZN _10_4_C	132	8	3	1	2	1	20	6
TZN	10	5	A	TZN _10_5_A	59	7	2	2	0	0	14	6
TZN	10	5	B	TZN _10_5_B	49	9	2	0	0	1	6	4
TZN	10	5	C	TZN _10_5_C	47	15	2	2	0	1	10	7
TZN	10	6	A	TZN _10_6_A	51	12	3	0	0	0	11	8
TZN	10	6	B	TZN _10_6_B	46	13	3	0	0	0	12	4
TZN	10	6	C	TZN _10_6_C	56	17	5	1	0	0	4	13
TZN	10	7	A	TZN _10_7_A	26	12	0	0	0	0	3	2
TZN	10	7	B	TZN _10_7_B	106	10	1	1	0	0	3	4
TZN	10	7	C	TZN _10_7_C	126	7	1	1	0	0	4	13
TZN	10	8	A	TZN _10_8_A	46	8	0	4	0	0	8	1
TZN	10	8	B	TZN _10_8_B	98	18	1	2	0	1	3	2
TZN	10	8	C	TZN _10_8_C	87	13	2	5	1	0	6	5
TZN	10	9	A	TZN _10_9_A	49	14	2	0	1	0	10	2
TZN	10	9	B	TZN _10_9_B	107	13	3	7	1	1	1	4
TZN	10	9	C	TZN _10_9_C	82	5	3	0	0	0	1	7
NTZ	10	1	A	NTZ_10_1_A	49	5	0	6	4	0	13	4
NTZ	10	1	B	NTZ_10_1_B	76	18	2	0	0	0	4	1
NTZ	10	1	C	NTZ_10_1_C	48	13	1	0	0	0	3	1
NTZ	10	2	A	NTZ_10_2_A	53	14	4	1	0	2	19	7
NTZ	10	2	B	NTZ_10_2_B	42	5	2	0	0	0	11	8
NTZ	10	2	C	NTZ_10_2_C	41	6	2	0	0	0	7	7
NTZ	10	3	A	NTZ_10_3_A	37	12	5	5	0	0	13	3
NTZ	10	3	B	NTZ_10_3_B	24	5	2	3	0	0	9	6
NTZ	10	3	C	NTZ_10_3_C	42	8	2	1	0	1	2	6
NTZ	10	4	A	NTZ_10_4_A	40	10	3	1	0	1	4	8
NTZ	10	4	B	NTZ_10_4_B	32	6	4	0	0	1	10	5
NTZ	10	4	C	NTZ_10_4_C	34	11	5	1	0	0	4	4
NTZ	10	5	A	NTZ_10_5_A	37	17	0	0	0	0	11	5
NTZ	10	5	B	NTZ_10_5_B	25	6	0	1	0	0	13	5
NTZ	10	5	C	NTZ_10_5_C	46	15	2	2	0	0	2	4
NTZ	10	6	A	NTZ_10_6_A	50	22	3	1	0	0	11	15
NTZ	10	6	B	NTZ_10_6_B	24	15	5	1	0	0	6	7
NTZ	10	6	C	NTZ_10_6_C	51	24	3	3	0	0	10	14
NTZ	10	7	A	NTZ_10_7_A	32	14	1	0	0	0	7	13
NTZ	10	7	B	NTZ_10_7_B	35	7	3	3	0	1	2	6
NTZ	10	7	C	NTZ_10_7_C	23	5	0	1	0	0	6	7
NTZ	10	8	A	NTZ_10_8_A	30	7	1	0	0	1	4	1
NTZ	10	8	B	NTZ_10_8_B	30	10	2	0	0	0	3	6
NTZ	10	8	C	NTZ_10_8_C	33	5	4	2	0	0	9	5
NTZ	10	9	A	NTZ_10_9_A	40	15	2	0	0	1	3	3
NTZ	10	9	B	NTZ_10_9_B	32	5	2	0	0	0	0	10
NTZ	10	9	C	NTZ_10_9_C	24	8	5	0	0	1	6	9
TZS	10	1	A	TZS_10_1_A	30	13	4	0	0	0	8	4
TZS	10	1	B	TZS_10_1_B	29	16	2	0	0	0	1	9
TZS	10	1	C	TZS_10_1_C	24	20	3	2	1	1	11	15
TZS	10	2	A	TZS_10_2_A	20	11	1	0	0	0	5	4
TZS	10	2	B	TZS_10_2_B	42	17	6	2	0	0	2	9
TZS	10	2	C	TZS_10_2_C	17	8	1	7	0	0	6	10
TZS	10	3	A	TZS_10_3_A	16	8	6	0	0	0	8	5
TZS	10	3	B	TZS_10_3_B	12	13	1	0	0	1	1	3
TZS	10	3	C	TZS_10_3_C	48	11	3	1	0	0	4	2
TZS	10	4	A	TZS_10_4_A	27	7	1	0	0	0	8	4
TZS	10	4	B	TZS_10_4_B	24	13	2	0	0	1	4	8
TZS	10	4	C	TZS_10_4_C	43	13	1	0	0	0	5	1
TZS	10	5	A	TZS_10_5_A	36	13	1	0	1	0	5	1
TZS	10	5	B	TZS_10_5_B	25	6	2	1	2	0	1	9
TZS	10	5	C	TZS_10_5_C	39	12	2	0	0	0	1	9
TZS	10	6	A	TZS_10_6_A	39	5	1	0	0	0	6	7
TZS	10	6	B	TZS_10_6_B	47	9	1	0	0	0	5	9
TZS	10	6	C	TZS_10_6_C	39	8	3	0	0	0	6	9
TZS	10	7	A	TZS_10_7_A	36	11	1	6	0	0	5	8
TZS	10	7	B	TZS_10_7_B	66	8	3	5	0	4	23	9
TZS	10	7	C	TZS_10_7_C	53	8	1	12	4	4	23	10
TZS	10	8	A	TZS_10_8_A	40	15	3	1	0	0	8	8
TZS	10	8	B	TZS_10_8_B	40	11	1	2	0	0	13	14
TZS	10	8	C	TZS_10_8_C	53	11	0	3	2	0	13	15
TZS	10	9	A	TZS_10_9_A	33	9	1	1	0	0	2	11
TZS	10	9	B	TZS_10_9_B	42	16	1	3	0	0	7	10
TZS	10	9	C	TZS_10_9_C	26	16	3	2	0	0	7	12
