# Supplementary material for: Distance from a Fishing Community Explains Fish Abundance in a No-Take Zone with Weak Compliance
Source: PLoS One. 2015 May 7;10(5):e0126098. doi: 10.1371/journal.pone.0126098 (PMC4423979; doi:10.1371/journal.pone.0126098)
Supplement: S2 Table — Data corresponds to Fig 3. (XLSX) [file pone.0126098.s004.xlsx]

## Sheet: S2 Table
S2 Table. Mean trophic level abundance (1000 m-2 ± SE) at 3 and 10 m across the three zones; take-zone North TZ (N), the no-take zone NTZ, and take-zone South TZ (S). Data corresponds to Fig. 3.
Trophic Level	Zone	Mean abundance at 3m (1000 m-2)	Standard Error at 3m	Mean abundance at 10m (1000 m-2)	Standard Error at 10m
Herbivore	TZ (N)	89.3704	6.47696	72.8148	5.66147
	NTZ	65	6.4657	46.8148	2.36634
	TZ (S)	57.8519	3.61133	45.8519	2.80833
Omnivore	TZ (N)	5.18519	0.69495	7.2963	0.548885
	NTZ	4.11111	0.691578	6.07407	0.828051
	TZ (S)	5.62963	0.937188	4.77778	0.406846
Corallivore	TZ (N)	6.2963	0.645369	3.85185	0.543584
	NTZ	5.33333	0.664606	4.11111	0.6507
	TZ (S)	5.2963	0.788836	5.11111	0.562508
Invertivore	TZ (N)	1.92593	0.322567	3.88889	0.478146
	NTZ	1.92593	0.434853	3.33333	0.576161
	TZ (S)	3.40741	0.977468	4.37037	0.673113
Piscivore	TZ (N)	0.481481	0.218301	0.592593	0.159382
	NTZ	0.962963	0.231186	1.22222	0.22427
	TZ (S)	1.40741	0.292847	1.74074	0.284933
