# Supplementary material for: Distance from a Fishing Community Explains Fish Abundance in a No-Take Zone with Weak Compliance
Source: PLoS One. 2015 May 7;10(5):e0126098. doi: 10.1371/journal.pone.0126098 (PMC4423979; doi:10.1371/journal.pone.0126098)
Supplement: S3 Table — (XLSX) [file pone.0126098.s005.xlsx]

## Sheet: S3 Table
S3 Table. ANOSIM pairwise tests for differences in the fish community between pairs of zones at depths of 3 m, 10 m and both depths.
Depth	Pairs	Observed R Statistic	Significance Level	Possible Permutations	Actual Permutations	Permutations where R ≥ Observed R
3 m	NTZ, TZ (N)	0.154	0.01	24310	999	10
	NTZ, TS (S)	0.148	0.02	24310	999	18
	TZ (N), TZ (S)	0.332	0.001	24310	999	0
10 m	NTZ, TZ (N)	0.418	0.001	24310	999	0
	NTZ, TS (S)	0.124	0.055	24310	999	54
	TZ (N), TZ (S)	0.669	0.001	24310	999	0
Both depths	NTZ, TZ (N)	0.286	0.001	590976100	999	0
	NTZ, TS (S)	0.136	0.006	590976100	999	54
	TZ (N), TZ (S)	0.501	0.001	590976100	999	0
