# Supplementary material for: Distance from a Fishing Community Explains Fish Abundance in a No-Take Zone with Weak Compliance
Source: PLoS One. 2015 May 7;10(5):e0126098. doi: 10.1371/journal.pone.0126098 (PMC4423979; doi:10.1371/journal.pone.0126098)
Supplement: S4 Table — Data corresponds to Fig 5. (XLSX) [file pone.0126098.s006.xlsx]

## Sheet: S4 Table
S4 Table. Mean number of fishing gear items (1000 m-2 ± SE) recorded within each of the three zones; take-zone North TZ (N), the no-take zone NTZ, and take-zone South TZ (S). Data corresponds to Fig. 5
Zone	Mean number at 3m (1000 m-2)	Standard Error at 3m	Mean number at 10m (1000 m-2)	Standard Error at 10m
TZ (N)	14.6667	3.35548	11.5556	2.91442
NTZ	13.3333	2.0367	5.33333	2.0367
TZ (S)	8.88889	1.77778	4.44444	2.35178
